# Supplementary material for: COVID-19 and the transition to virtual teaching sessions in an orthopaedic surgery training program: a survey of resident perspectives
Source: BMC Med Educ. 2022 Sep 1;22:655. doi: 10.1186/s12909-022-03703-1 (PMC9434512; doi:10.1186/s12909-022-03703-1)
Supplement: Supplementary file 2 — Additional file 2. [file 12909_2022_3703_MOESM2_ESM.xlsx]

## Sheet: MacOrtho Familiarity Online Tea
Timestamp	What role best describes you?	If selected Trainee above, what is your level of training?	If selected Faculty above, how many years of independent practice?	Having you been taking part in digital teaching seminars since the cancellation of in-person teaching rounds (March, 2020)	If yes, which types of seminars have you been attending (select all that apply from below)	On average, how many hours a week have you been participating in digital teaching seminars?	Have you participated in digital teaching before?	Prior to this experience, on a scale of 1 to 5, how familiar were you with digital conferences/seminars?	Since starting to use it, on a scale of 1 to 5, how familiar are you with digital conferences/seminars?	What platforms have you participated in with digital education? Select all that apply	What format of teaching have you experienced in the digital conferences? Select all that apply	What has been your major role in these digital teaching seminars?	In comparison to in-person seminars, what is the quality of education you have received in digital seminars?	In comparison to in-person seminars, how has your level of engagement changed with digital seminars?	In comparison to in person seminars, how do you feel faculty engagement has changed since using digital meetings?	In comparison to in person seminars, do you feel that faculty have had more or less attendance to teaching/rounds?	In comparison to before in-person teaching rounds were cancelled, how many sessions are you getting in a digital format?	In comparison to in-person seminars, how much knowledge are you able to acquire during digital seminars?	Prior to this experience, how comfortable were you with reaching out to ask questions?	After this experience, on a scale of 1 to 5, how comfortable are you with reaching out to ask questions NOW?	In comparison to in-person seminars, do you find there is more diversity of teaching topics with the digital teaching seminars?	Do you find that there is more participation by faculty/staff members in digital teaching seminars?	In comparison to in-person seminars, what is your opinion on the variety of presenters among digital teaching seminars (different institutions, international)	In comparison to in-person seminars, how do you find the overall quality of the digital teaching seminars?	In comparison to in-person seminars, how do you feel the digital seminars meet your personal learning objectives?	What have been advantages of digital seminars to deliver educational rounds for learners?	What are disadvantages of digital seminars to deliver educational rounds for learners?	What have been advantages of in-person sessions to deliver educational rounds for learners?	What are disadvantages of in-person sessions to deliver educational rounds for learners?	What is your overall experience with digital seminars in comparison to your experience with in-person seminars?	In comparison to in-person seminars, what has been your experience in delivering digital rounds?	In comparison to in-person seminars, what do you perceive the level of resident engagement in digital seminars?	In comparison to in-person seminars, how well were you able to assess learner's level of knowledge or understanding during digital seminars?	How well do digital seminars allow you to communicate directly with residents compared to in-person teaching?	Since starting digital meetings I feel...	Do you feel the digital meetings compared to in person teaching allow you to reach your teaching objectives?	Have you noticed more participation/attendance from other faculty/staff members in digital teaching seminars?	What have been advantages of digital seminars to deliver educational rounds for teachers?	What are disadvantages of digital seminars to deliver educational rounds for teachers?	What have been advantages of in-person sessions to deliver educational rounds for teachers?	What are disadvantages of in-person sessions to deliver educational rounds for teachers?	Overall did you enjoy teaching using a digital seminar experience?	Since starting digital meetings I feel that my wellness has	What can be done to improve digital teaching seminars?	What can be done to improve in person presentations?	If you had to pick one, which type of rounds would you prefer?	Follow up from the previous question, why?
2020/07/06 10:20:11 AM PDT	Trainee	PGY3		Yes	Morning teaching rounds;Grand Rounds;3rd party educational webinars;Journal clubs;Academic town halls/program meetings	3	Not recently	3 - Moderately familiar, I have used it before	3 - Moderately familiar, I feel like I understand it	Google Hangouts/Meet;Microsoft Teams;WebEx;Zoom	Didactic presentation alone;Didactic presentation with some method of interaction (online quiz, clicker);Case based discussion directed to a single learner;Case based discussion directed to an entire group	Learner	2 - Inferior	2 - Worse, difficult to follow compared to in-person sessions	Less	Less	Less	No change	Very comfortable, able to participate at any time	Somewhat comfortable, able to participate when needed	3 - The same	Unsure	4 - More	3 - The same	3 - The same	More outside lecturers	Less lectures, less staff involvement	Easier forum to ask questions, much learner engagement in topic (forced to listen)	Time consuming, not flexible for those not on site	3													Improved a little bit		Offer digital attendance	In-person
2020/07/06 10:44:24 AM PDT	Trainee	PGY2		Yes	Morning teaching rounds;Grand Rounds;3rd party educational webinars;Journal clubs	4	Never	2 - Somewhat unfamiliar, only used it once or twice	4 - Somewhat familiar, I am comfortable using it	WebEx;Zoom	Didactic presentation with some method of interaction (online quiz, clicker);Case based discussion directed to a single learner;Case based discussion directed to an entire group	Learner	5 - Far superior	5 - Far better, much more comfortable with participating	Same	More	More	Much More	Somewhat comfortable, able to participate when needed	Somewhat comfortable, able to participate when needed	5 - Significantly More	Unsure	5 - Significantly More	5 - Significantly More	5 - Significantly More	Ability to focus and take notes better when online. Fewer distractions	Less face to face engagement	Social aspects, seeing colleagues	Significant travel time between hospitals and stress	5													Significantly improved	More case based and call on specific learners	Make them online when possible	Digital teaching	Less cumbersome, fewer distractions, less unnecessary travel time wasted. More able to focus and take notes. Don't have issues like can't hear the presenter or can't see the slides clearly because I'm sitting too far back in the auditorium.
2020/07/06 11:05:53 AM PDT	Faculty		5 - 10 years	Yes	Morning teaching rounds;Grand Rounds;3rd party educational webinars;Journal clubs;Academic town halls/program meetings	2	Yes	4- Familiar, I regularly use it	4 - Somewhat familiar, I am comfortable using it	Facebook Messenger;Google Hangouts/Meet;WhatsApp;Skype;Zoom	Didactic presentation alone;Didactic presentation with some method of interaction (online quiz, clicker);Case based discussion directed to a single learner;Case based discussion directed to an entire group;Expert debate	Presenter/Facilitator																			3 - The same	3 - The same amount	3 - no difference	3 - The same	3 - Same level of engagement	3 - Same	No	More convenient timing	Hard to tell if residents are engaged since their screens were often off	Forced attendance	Inconvenient times, rushed due to clinical duties	5 - Mildly enjoyed it, still room for improvement	Remained the same			In-person
2020/07/06 11:10:50 AM PDT	Faculty		10 - 20 years	Yes	Grand Rounds	< 1 hr	Never	1 - Totally unfamiliar, never used it before	4 - Somewhat familiar, I am comfortable using it	WebEx;Zoom	Didactic presentation alone;Didactic presentation with some method of interaction (online quiz, clicker);Case based discussion directed to a single learner;Case based discussion directed to an entire group;Expert debate	Presenter/Facilitator																			4 - Easier/less work	3 - The same amount	3 - no difference	2 - Somewhat worse	3 - Same level of engagement	4 - More	Yes	Less travel time. Much more convenient.	Visual of the group while presenting.	Being able to see the group and engage.	Travel time. Parking. Not efficient.	6 - Enjoyed it, generally worked well	Remained the same	A little more engagement by residents	NA	Digital teaching	Convenience and efficiency.
2020/07/06 12:43:30 PM PDT	Trainee	PGY5		Yes	Morning teaching rounds;Grand Rounds	4	Yes	3 - Moderately familiar, I have used it before	4 - Somewhat familiar, I am comfortable using it	Microsoft Teams;Zoom	Didactic presentation alone;Didactic presentation with some method of interaction (online quiz, clicker);Case based discussion directed to an entire group	Learner	3 - The same	2 - Worse, difficult to follow compared to in-person sessions	Less	Less	Less	Less	Somewhat comfortable, able to participate when needed	Neither comfortable or uncomfortable	5 - Significantly More	Unsure	5 - Significantly More	4 - More	4 - More	The international faculty that would otherwise not be able to lecture us	Tech	Better feedback	NA	4													Remained the same	Encourage more back & forth, right from the beginning	NA	In-person	Both is best... in-person where possible, digital for speakers who wouldnt otherwise make it.
2020/07/06 3:22:50 PM PDT	Trainee	PGY4		Yes	Morning teaching rounds;Grand Rounds;Journal clubs;Academic town halls/program meetings	2	Yes	2 - Somewhat unfamiliar, only used it once or twice	2 - Somewhat unfamiliar, but getting the hang of it	Facebook Messenger;Google Hangouts/Meet;WhatsApp;Skype;Zoom	Didactic presentation with some method of interaction (online quiz, clicker)	Learner	4 - Superior	2 - Worse, difficult to follow compared to in-person sessions	Less	Significantly More	Less	No change	Somewhat comfortable, able to participate when needed	Neither comfortable or uncomfortable	4 - More	Yes	4 - More	4 - More	4 - More					4													Remained the same			In-person
2020/07/06 5:11:20 PM PDT	Trainee	PGY1		Yes	Morning teaching rounds;Grand Rounds;3rd party educational webinars	5 +	Never	3 - Moderately familiar, I have used it before	5 - Extremely familiar, I would consider myself an expert	Slack;Zoom	Didactic presentation alone;Didactic presentation with some method of interaction (online quiz, clicker);Case based discussion directed to an entire group	Learner	5 - Far superior	5 - Far better, much more comfortable with participating	Significantly more	More	More	Much More	Neither comfortable or uncomfortable	Somewhat comfortable, able to participate when needed	5 - Significantly More	Unsure	5 - Significantly More	5 - Significantly More	5 - Significantly More	I find my self much more focused when watching the lectures through my screen. It feels like a personalized teaching session as opposed to an auditorium which I find distracting. Also the convenience of meeting over zoom makes attendance much easier as you don't have to commute.	None that I can think of.	I find it harder to maintain focus throughout the in-person sessions.	Requires commute if at a different site. Can be distracting with everyone in the room. Less personalized.	5													Significantly improved	More polls. Also for each sessions topic to be defined to allow for reviewing the concept prior to the session for better understanding.	Transition them to digital!	Digital teaching	Much more engaging and comfortable to attend.
2020/07/06 6:11:54 PM PDT	Faculty		10 - 20 years	Yes	Morning teaching rounds	2	Yes	4- Familiar, I regularly use it	4 - Somewhat familiar, I am comfortable using it	Zoom	Didactic presentation with some method of interaction (online quiz, clicker)	Presenter/Facilitator																			3 - The same	4 - More participation/engagement	2 - difficult to assess	2 - Somewhat worse	2 - Less engaged in resident teaching	3 - Same	Yes					5 - Mildly enjoyed it, still room for improvement	Remained the same			In-person
2020/07/06 6:55:07 PM PDT	Faculty		10 - 20 years	Yes	Morning teaching rounds;Academic town halls/program meetings;Medical student Q&A	5 +	Yes	2 - Somewhat unfamiliar, only used it once or twice	4 - Somewhat familiar, I am comfortable using it	Google Hangouts/Meet;Microsoft Teams;WebEx;Skype;Zoom	Didactic presentation alone;Case based discussion directed to an entire group	Presenter/Facilitator																			2 - Some more work/difficult	2 - Very little, had to prompt at lot	2 - difficult to assess	2 - Somewhat worse	2 - Less engaged in resident teaching	2 - Less	Unsure	Efficient	Difficult to gauge engagement/knowledgeable transfer	Better audience connection	Getting people to same location	5 - Mildly enjoyed it, still room for improvement	Remained the same	Interactions are verbal vs typed	Offer dual in person + video link	Digital teaching	Strictly convenience if the learner definitely worse for presenter
2020/07/06 9:15:55 PM PDT	Faculty		10 - 20 years	Yes	Morning teaching rounds;Grand Rounds	< 1 hr	Not recently	2 - Somewhat unfamiliar, only used it once or twice	3 - Moderately familiar, I feel like I understand it	Microsoft Teams;WebEx;Skype;Zoom	Didactic presentation alone;Didactic presentation with some method of interaction (online quiz, clicker)	Learner	3 - The same	3 - The same	Same	Same	More	More	Neither comfortable or uncomfortable	Neither comfortable or uncomfortable	4 - More	Unsure	4 - More	3 - The same	3 - The same	Flexibility	Impersonal	Networking	Some apprehension to ask questions	3													Remained the same			In-person	In person networking and seeking of opportunities
2020/07/07 4:41:26 AM PDT	Trainee	PGY1		Yes	Grand Rounds;Morning teaching rounds (sorry for some reason I cannot select the option on my phone)	3	Yes	4- Familiar, I regularly use it	4 - Somewhat familiar, I am comfortable using it	Google Hangouts/Meet;Microsoft Teams;Slack;Zoom	Didactic presentation with some method of interaction (online quiz, clicker);Case based discussion directed to an entire group;Expert debate	Learner	3 - The same	3 - The same	Same	Same	Less	No change	Somewhat comfortable, able to participate when needed	Somewhat comfortable, able to participate when needed	3 - The same	Unsure	3 - The same	3 - The same	3 - The same	Accessible from the comfort of your own home	Loss of physical interactions with fellow classmates/residents (social aspect)	Learners can attend more sessions without having it impact their schedule as much (e.g no need to travel from hospital to hospital to attend a different session)		5													Improved a little bit			Digital teaching	Able to attend more than one session per day from various sites (not necessarily the the subspecialty I am assigned to but also something I have a greater interest in)
2020/07/07 5:45:11 AM PDT	Faculty		< 5 yrs	Yes	3rd party educational webinars;Journal clubs	2	Yes	3 - Moderately familiar, I have used it before	4 - Somewhat familiar, I am comfortable using it	WebEx;Zoom	Didactic presentation alone;Didactic presentation with some method of interaction (online quiz, clicker);Case based discussion directed to a single learner;Case based discussion directed to an entire group;Expert debate	Learner	3 - The same	3 - The same	Same	More	More	More	Somewhat comfortable, able to participate when needed	Somewhat comfortable, able to participate when needed	4 - More	Yes	5 - Significantly More	3 - The same	3 - The same	Avoiding the need for travel, safe at this time	Lack the ability to see how people are responding, less accountability	Accountability, easy interaction	Time to commute is significant	4													Improved a little bit	Naming people participating and asking them questions to help engagement	Better online content	Digital teaching	Ease of commute
2020/07/07 9:11:41 AM PDT	Faculty		10 - 20 years	Yes	Journal clubs;Academic town halls/program meetings	2	Never	3 - Moderately familiar, I have used it before	4 - Somewhat familiar, I am comfortable using it	Google Hangouts/Meet;WebEx;Zoom	Didactic presentation with some method of interaction (online quiz, clicker);Case based discussion directed to a single learner;OSCE exam	Presenter/Facilitator																			3 - The same	3 - The same amount	3 - no difference	3 - The same	2 - Less engaged in resident teaching	2 - Less	No	Less travel time	Less engagement	Social aspect	Time commitment	5 - Mildly enjoyed it, still room for improvement	Improved a little bit			In-person	More engagement.
2020/07/07 11:51:34 AM PDT	Faculty		10 - 20 years	Yes	Morning teaching rounds;Academic town halls/program meetings;Medical student Q&A	5 +	Yes	2 - Somewhat unfamiliar, only used it once or twice	4 - Somewhat familiar, I am comfortable using it	Google Hangouts/Meet;Microsoft Teams;WebEx;Skype;Zoom	Didactic presentation alone;Case based discussion directed to an entire group	Presenter/Facilitator																			2 - Some more work/difficult	2 - Very little, had to prompt at lot	2 - difficult to assess	2 - Somewhat worse	2 - Less engaged in resident teaching	2 - Less	Unsure	Efficient	Difficult to gauge engagement/knowledgeable transfer	Better audience connection	Getting people to same location	5 - Mildly enjoyed it, still room for improvement	Remained the same	Interactions are verbal vs typed	Offer dual in person + video link	Digital teaching	Strictly convenience if the learner definitely worse for presenter
2020/07/07 3:22:03 PM PDT	Trainee	PGY4	< 5 yrs	Yes	Morning teaching rounds;Grand Rounds;3rd party educational webinars;Journal clubs;Academic town halls/program meetings	3	Not recently	2 - Somewhat unfamiliar, only used it once or twice	4 - Somewhat familiar, I am comfortable using it	Zoom	Didactic presentation alone;Didactic presentation with some method of interaction (online quiz, clicker);Case based discussion directed to a single learner;Case based discussion directed to an entire group	Learner	4 - Superior	3 - The same	Significantly more	Significantly More	More	More	Neither comfortable or uncomfortable	Neither comfortable or uncomfortable	5 - Significantly More	Yes	5 - Significantly More	3 - The same	4 - More	they are able to engage more people, more faculty attendance	easier to tune out, hide	requires you to stay engaged in topic	requires travel, cost	4													Remained the same	n/a	more engagement, more of them	Digital teaching	can occur more often with a bigger variety of people
2020/07/08 4:39:00 AM PDT	Faculty		10 - 20 years	Yes	Morning teaching rounds;Academic town halls/program meetings;Medical student Q&A	5 +	Yes	2 - Somewhat unfamiliar, only used it once or twice	4 - Somewhat familiar, I am comfortable using it	Google Hangouts/Meet;Microsoft Teams;WebEx;Skype;Zoom	Didactic presentation alone;Case based discussion directed to an entire group	Presenter/Facilitator																			2 - Some more work/difficult	2 - Very little, had to prompt at lot	2 - difficult to assess	2 - Somewhat worse	2 - Less engaged in resident teaching	2 - Less	Unsure	Efficient	Difficult to gauge engagement/knowledgeable transfer	Better audience connection	Getting people to same location	5 - Mildly enjoyed it, still room for improvement	Remained the same	Interactions are verbal vs typed	Offer dual in person + video link	Digital teaching	Strictly convenience if the learner definitely worse for presenter
2020/07/09 4:10:46 PM PDT	Trainee	PGY2		Yes	Morning teaching rounds;Grand Rounds;3rd party educational webinars;Journal clubs	5 +	Not recently	2 - Somewhat unfamiliar, only used it once or twice	4 - Somewhat familiar, I am comfortable using it	Zoom	Didactic presentation alone;Didactic presentation with some method of interaction (online quiz, clicker);Case based discussion directed to a single learner;Expert debate	Learner	3 - The same	3 - The same	More	More	The same amount	No change	Somewhat comfortable, able to participate when needed	Somewhat comfortable, able to participate when needed	4 - More	Yes	4 - More	4 - More	2 - Less					4													Remained the same			In-person
2020/07/09 4:27:25 PM PDT	Trainee	PGY2		Yes	Morning teaching rounds;Grand Rounds;3rd party educational webinars;Journal clubs	5 +	Not recently	2 - Somewhat unfamiliar, only used it once or twice	4 - Somewhat familiar, I am comfortable using it	Zoom	Didactic presentation alone;Didactic presentation with some method of interaction (online quiz, clicker);Case based discussion directed to a single learner;Expert debate	Learner	3 - The same	3 - The same	More	More	The same amount	No change	Somewhat comfortable, able to participate when needed	Somewhat comfortable, able to participate when needed	4 - More	Yes	4 - More	4 - More	2 - Less					4													Remained the same			In-person
2020/07/11 12:47:19 AM PDT	Trainee	PGY2		Yes	Morning teaching rounds;Grand Rounds;3rd party educational webinars;Journal clubs;Academic town halls/program meetings	5 +	Not recently	2 - Somewhat unfamiliar, only used it once or twice	4 - Somewhat familiar, I am comfortable using it	WebEx;Zoom	Didactic presentation with some method of interaction (online quiz, clicker);Case based discussion directed to a single learner;Case based discussion directed to an entire group;Expert debate	Learner	4 - Superior	4 - Better, easier to follow the material	More	Same	More	More	Somewhat comfortable, able to participate when needed	Somewhat comfortable, able to participate when needed	5 - Significantly More	Unsure	5 - Significantly More	4 - More	4 - More					5													Improved a little bit			Digital teaching
2020/07/11 8:00:05 AM PDT	Trainee	PGY1		Yes	Morning teaching rounds;Grand Rounds;3rd party educational webinars;Journal clubs;Academic town halls/program meetings	3	Not recently	3 - Moderately familiar, I have used it before	4 - Somewhat familiar, I am comfortable using it	Google Hangouts/Meet;WebEx;Zoom	Didactic presentation alone;Didactic presentation with some method of interaction (online quiz, clicker);Case based discussion directed to a single learner;Case based discussion directed to an entire group;Expert debate	Learner	4 - Superior	4 - Better, easier to follow the material	Significantly more	More	More	More	Somewhat comfortable, able to participate when needed	Neither comfortable or uncomfortable	3 - The same	Yes	4 - More	4 - More	4 - More	Eliminating the need to travel on site early in the morning, thus allowing more rest and more focus when learning	no physical indicators showing engagement	social contact	see above	4													Improved a little bit	make it an official part of didactic teaching schedule in the program	more faculty participation	Digital teaching	see previous answers
2020/10/01 9:13:11 AM PDT	Trainee	PGY1		Yes	Morning teaching rounds;Grand Rounds;Journal clubs	5 +	Yes	3 - Moderately familiar, I have used it before	4 - Somewhat familiar, I am comfortable using it	WebEx;Zoom	Didactic presentation alone;Didactic presentation with some method of interaction (online quiz, clicker);Case based discussion directed to a single learner;Case based discussion directed to an entire group	Learner	2 - Inferior	2 - Worse, difficult to follow compared to in-person sessions	Less	More	Less	Less	Very comfortable, able to participate at any time	Somewhat comfortable, able to participate when needed	4 - More	Yes	4 - More	3 - The same	2 - Less	Ability to learn from different sites. More diverse teaching no matter which site.	Harder to engage, less feedback.	Ability to get feedback and engage a lot more.	COVID	2													Remained the same	Include more polls, open talk times etc to improve engagement.	Have bigger conference rooms to do them in.	In-person	Much easier to ask questions and engage with the content.
2020/10/01 12:48:54 PM PDT	Trainee	PGY1		Yes	Morning teaching rounds	2	Never	1 - Totally unfamiliar, never used it before	4 - Somewhat familiar, I am comfortable using it	Zoom	Didactic presentation alone;Didactic presentation with some method of interaction (online quiz, clicker);Case based discussion directed to a single learner;Case based discussion directed to an entire group	Learner	4 - Superior	4 - Better, easier to follow the material	More	More	More	Much More	Neither comfortable or uncomfortable	Very comfortable, able to participate at any time	5 - Significantly More	Yes	5 - Significantly More	5 - Significantly More	4 - More					5													Significantly improved			Digital teaching
2020/10/01 1:24:07 PM PDT	Trainee	PGY1		Yes	Morning teaching rounds	2	Never	1 - Totally unfamiliar, never used it before	4 - Somewhat familiar, I am comfortable using it	Zoom	Didactic presentation alone;Didactic presentation with some method of interaction (online quiz, clicker);Case based discussion directed to a single learner;Case based discussion directed to an entire group	Learner	4 - Superior	4 - Better, easier to follow the material	More	More	More	Much More	Neither comfortable or uncomfortable	Very comfortable, able to participate at any time	5 - Significantly More	Yes	5 - Significantly More	5 - Significantly More	4 - More					5													Significantly improved			Digital teaching
2020/10/01 6:04:00 PM PDT	Trainee	PGY3		Yes	Morning teaching rounds;Grand Rounds;3rd party educational webinars;Journal clubs	3	Not recently	2 - Somewhat unfamiliar, only used it once or twice	4 - Somewhat familiar, I am comfortable using it	Zoom	Didactic presentation alone;Didactic presentation with some method of interaction (online quiz, clicker);Case based discussion directed to a single learner;Case based discussion directed to an entire group	Learner	4 - Superior	3 - The same	Same	More	More	More	Somewhat comfortable, able to participate when needed	Somewhat comfortable, able to participate when needed	4 - More	Yes	5 - Significantly More	4 - More	4 - More					4													Significantly improved			Digital teaching
2020/10/01 6:09:13 PM PDT	Trainee	PGY3		Yes	Morning teaching rounds;Grand Rounds;3rd party educational webinars;Journal clubs	4	Not recently	2 - Somewhat unfamiliar, only used it once or twice	4 - Somewhat familiar, I am comfortable using it	Microsoft Teams;WebEx;WhatsApp;Slack;Zoom	Didactic presentation alone;Didactic presentation with some method of interaction (online quiz, clicker);Case based discussion directed to a single learner;Case based discussion directed to an entire group;Expert debate	Learner	4 - Superior	4 - Better, easier to follow the material	More	More	More	More	Somewhat comfortable, able to participate when needed	Somewhat comfortable, able to participate when needed	4 - More	Yes	4 - More	4 - More	4 - More					4													Improved a little bit			In-person
2020/10/01 6:09:39 PM PDT	Trainee	PGY3		Yes	Morning teaching rounds;Grand Rounds;3rd party educational webinars;Journal clubs	4	Not recently	2 - Somewhat unfamiliar, only used it once or twice	4 - Somewhat familiar, I am comfortable using it	Microsoft Teams;WebEx;WhatsApp;Slack;Zoom	Didactic presentation alone;Didactic presentation with some method of interaction (online quiz, clicker);Case based discussion directed to a single learner;Case based discussion directed to an entire group;Expert debate	Learner	4 - Superior	4 - Better, easier to follow the material	More	More	More	More	Somewhat comfortable, able to participate when needed	Somewhat comfortable, able to participate when needed	4 - More	Yes	4 - More	4 - More	4 - More					4													Improved a little bit			In-person
2020/10/02 8:25:48 AM PDT	Faculty		5 - 10 years	Yes	Morning teaching rounds;Grand Rounds;3rd party educational webinars;Journal clubs;Academic town halls/program meetings	3	Yes	2 - Somewhat unfamiliar, only used it once or twice	4 - Somewhat familiar, I am comfortable using it	Microsoft Teams;WebEx;Zoom	Didactic presentation alone;Didactic presentation with some method of interaction (online quiz, clicker);Case based discussion directed to a single learner;Case based discussion directed to an entire group;Expert debate	Presenter/Facilitator																			3 - The same	4 - More participation/engagement	2 - difficult to assess	2 - Somewhat worse	3 - Same level of engagement	4 - More	Yes	better faculty involvement, easier to deliver from home, more attendance, able to open the seminars up to remote locations	no audience feedback, zoom fatigue (too many of these sessions some weeks), not sure if attendees are engaged on the other end	easier to read the crowd, assess engagement or sense when certain topics need more explanation	have to travel to location,	6 - Enjoyed it, generally worked well	Remained the same	limit the amount of sessions that occur after regular work hours		Digital teaching	more attendance from faculty and residents
2020/10/05 7:56:15 AM PDT	Trainee	PGY3		Yes	Morning teaching rounds;Grand Rounds;Journal clubs;Supplementary teaching such as Dr Kishta's rounds	3	Yes	3 - Moderately familiar, I have used it before	4 - Somewhat familiar, I am comfortable using it	Microsoft Teams;WebEx;Zoom	Didactic presentation alone;Didactic presentation with some method of interaction (online quiz, clicker);Case based discussion directed to a single learner;Case based discussion directed to an entire group	Learner	4 - Superior	4 - Better, easier to follow the material	Significantly more	More	More	No change	Very comfortable, able to participate at any time	Very comfortable, able to participate at any time	4 - More	Yes	5 - Significantly More	5 - Significantly More	3 - The same	Much easier to have high profile speakers from around the world, convenience	Less dynamic feedback from audience	More natural, easier for presenter to gauge group dynamic	Travel between sites	4													Remained the same	Ensuring faculty understand how to work the software and how to check who is attending	Improving attendance	Digital teaching	More convenient, more variety of speakers, minimal loss of quality if any
2020/10/05 4:24:04 PM PDT	Trainee	PGY3		Yes	Morning teaching rounds;Grand Rounds;3rd party educational webinars;Journal clubs	4	Not recently	2 - Somewhat unfamiliar, only used it once or twice	4 - Somewhat familiar, I am comfortable using it	Microsoft Teams;WebEx;WhatsApp;Slack;Zoom	Didactic presentation alone;Didactic presentation with some method of interaction (online quiz, clicker);Case based discussion directed to a single learner;Case based discussion directed to an entire group;Expert debate	Learner	4 - Superior	4 - Better, easier to follow the material	More	More	More	More	Somewhat comfortable, able to participate when needed	Somewhat comfortable, able to participate when needed	4 - More	Yes	4 - More	4 - More	4 - More					4													Improved a little bit			In-person
2020/10/06 2:43:42 AM PDT	Trainee	PGY3		Yes	Morning teaching rounds;Grand Rounds;3rd party educational webinars;Journal clubs	4	Not recently	2 - Somewhat unfamiliar, only used it once or twice	4 - Somewhat familiar, I am comfortable using it	Microsoft Teams;WebEx;WhatsApp;Slack;Zoom	Didactic presentation alone;Didactic presentation with some method of interaction (online quiz, clicker);Case based discussion directed to a single learner;Case based discussion directed to an entire group;Expert debate	Learner	4 - Superior	4 - Better, easier to follow the material	More	More	More	More	Somewhat comfortable, able to participate when needed	Somewhat comfortable, able to participate when needed	4 - More	Yes	4 - More	4 - More	4 - More					4													Improved a little bit			In-person
2020/10/06 2:53:30 AM PDT	Trainee	PGY3		Yes	Morning teaching rounds;Grand Rounds;3rd party educational webinars;Journal clubs	4	Not recently	2 - Somewhat unfamiliar, only used it once or twice	4 - Somewhat familiar, I am comfortable using it	Microsoft Teams;WebEx;WhatsApp;Slack;Zoom	Didactic presentation alone;Didactic presentation with some method of interaction (online quiz, clicker);Case based discussion directed to a single learner;Case based discussion directed to an entire group;Expert debate	Learner	4 - Superior	4 - Better, easier to follow the material	More	More	More	More	Somewhat comfortable, able to participate when needed	Somewhat comfortable, able to participate when needed	4 - More	Yes	4 - More	4 - More	4 - More					4													Improved a little bit			In-person
2020/10/06 3:07:46 AM PDT	Trainee	PGY3		Yes	Morning teaching rounds;Grand Rounds;3rd party educational webinars;Journal clubs	4	Not recently	2 - Somewhat unfamiliar, only used it once or twice	4 - Somewhat familiar, I am comfortable using it	Microsoft Teams;WebEx;WhatsApp;Slack;Zoom	Didactic presentation alone;Didactic presentation with some method of interaction (online quiz, clicker);Case based discussion directed to a single learner;Case based discussion directed to an entire group;Expert debate	Learner	4 - Superior	4 - Better, easier to follow the material	More	More	More	More	Somewhat comfortable, able to participate when needed	Somewhat comfortable, able to participate when needed	4 - More	Yes	4 - More	4 - More	4 - More					4													Improved a little bit			In-person
2020/10/17 7:57:33 AM PDT	Trainee	PGY3		Yes	Morning teaching rounds;Grand Rounds;3rd party educational webinars;Journal clubs	5 +	Never	3 - Moderately familiar, I have used it before	3 - Moderately familiar, I feel like I understand it	WhatsApp;Skype;Zoom	Didactic presentation alone;Case based discussion directed to a single learner;Case based discussion directed to an entire group	Learner	3 - The same	4 - Better, easier to follow the material	More	Significantly More	More	More	Somewhat comfortable, able to participate when needed	Very comfortable, able to participate at any time	4 - More	Yes	4 - More	4 - More	4 - More	Attending the seminar is easier even if i am late or in another site	No facial expressions seen	Better read of both learner and teacher	Not able to attend all the meetings	4													Improved a little bit	None	None. I only preferred the digital because i can attend more	Digital teaching	So i can attend as many meetings as i can
2020/10/17 2:23:59 PM PDT	Trainee	PGY4		Yes	Morning teaching rounds;Grand Rounds;3rd party educational webinars;Journal clubs;Academic town halls/program meetings	5 +	Yes	5- Extremely familiar, I would consider myself an expert	5 - Extremely familiar, I would consider myself an expert	Zoom	Didactic presentation alone	Learner	5 - Far superior	5 - Far better, much more comfortable with participating	Significantly more	Significantly More	The same amount	Much More	Very comfortable, able to participate at any time	Very comfortable, able to participate at any time	5 - Significantly More	Yes	5 - Significantly More	5 - Significantly More	5 - Significantly More					5													Significantly improved			Digital teaching
2020/10/21 4:13:19 PM PDT	Trainee	PGY3		Yes	Morning teaching rounds;Grand Rounds;3rd party educational webinars;Journal clubs	3	Not recently	2 - Somewhat unfamiliar, only used it once or twice	4 - Somewhat familiar, I am comfortable using it	Google Hangouts/Meet;Microsoft Teams;Zoom	Didactic presentation alone;Didactic presentation with some method of interaction (online quiz, clicker);Case based discussion directed to a single learner;Case based discussion directed to an entire group;Expert debate	Learner	4 - Superior	4 - Better, easier to follow the material	Less	Less	More	More	Uncomfortable, minimal participation	Somewhat comfortable, able to participate when needed	4 - More	No	4 - More	4 - More	4 - More	ability to record, less time travelling in a car. Presenters tend to prepare videos for their presentations.	more screen time. Little less interactivity from the audience	More interactivity from the audience, the presenter is able to better assess participation and engagement, or if topic is lost on the audience.	Extra time commitment of getting there to the physical location, if cancelled or late it's a waste of time. Usually not recorded. The presentation slides tend to have less video.	4													Remained the same	better methods for the presenter to obtain feedback from the audience.	Better preparation by the presenters so it doesn't turn into a grilling session.	Digital teaching	more convenience, less time travelling, ability to record and play back, more flexible scheduling.
